# Supplementary material for: A pragmatic reevaluation of the efficacy of nonhuman primate optogenetics for psychiatry
Source: Oxf Open Neurosci. 2022 Apr 29;1:kvac006. doi: 10.1093/oons/kvac006 (PMC10939311; doi:10.1093/oons/kvac006)
Supplement: suppl_data_kvac006 [file suppl_data_kvac006.zip]

Archive with 1 entries (1 files):
- kvac006_REVIEWER COMMENTS oxfnsc-2021-003.docx
